# Supplementary material for: Genomic and Transcriptomic Analysis of High-Grade Endometrial Carcinoma Reveals Biological Heterogeneity and Molecular Classification Challenges
Source: Cancer Res Commun. 2026 Apr 28;6(4):961–75. doi: 10.1158/2767-9764.CRC-25-0589 (PMC13123251; doi:10.1158/2767-9764.CRC-25-0589)
Supplement: Supplementary Table S1 — List of samples analyzed in this study. [file crc-25-0589_supplementary_table_s1_suppst1.xlsx]

## Sheet: TableS1
Supplementary Table S1. List of samples analyzed in this study.
ID	Age	pT	pN	M	PFS (month)	PFS event	OS (month)	OS event	Histology	Exome (0, excluded; 1, included)	RNA-seq (0, excluded; 1, included)	ARID1A-IHC	p53-IHC	PMS2-IHC	MSH6-IHC	ER-IHC	PR-IHC	PD-L1 (TPS)	PD-L1 (CPS)	MSI	MLH1me	CD8 density (cells/mm2)	RNA cluster	MMR status	Genomic subtype	Pathological subtype	TCGA subtype
ID-01	70	3a	0	0	3.65132	1	4.60526	1	Serous	1	1	Lost	Diffuse	Retained	Retained	0	0	1	5	MSS	Unme	55.18	3	MMRp	TP53	TP53	CN-H
ID-02	77	1a	0	0	0	0	3.65132	1	Clear	1	1	Retained	fD	Retained	Retained	5	0	1	5	MSS	Unme	128.65	1	MMRp	TP53	TP53	CN-L
ID-03	66	1b	0	0	100.559	0	100.559	0	Other	1	1	Retained	fD	Lost	Retained	0	60	1	10	MSI-H	Me	292	3	MMRd	MSI-H	MMRd	MSI-H
ID-04	60	4a	0	0	9.90132	1	17.5329	1	Clear	1	1	Retained	Diffuse	Retained	Retained	5	0	1	10	MSS	Unme	8.99	1	MMRp	TP53	TP53	CN-L
ID-05	73	3b	1	0	6.15132	1	7.76316	1	Clear	1	1	Retained	Diffuse	Retained	Retained	0	5	1	10	MSS	Unme	55.18	3	MMRp	TP53	TP53	CN-H
ID-06	67	1a	0	0	95.3289	0	95.3289	0	Carcinosarcoma	1	1	Retained	WT	Retained	Retained	10	60	1	1	MSS	Unme	12.01	3	MMRp	NSMP	NSMP	CN-H
ID-07	62	1a	0	0	19.8684	0	19.8684	0	Clear	1	1	Lost	Diffuse	Retained	Retained	0	20	1	1	MSS	Unme	97.3	3	MMRp	TP53	TP53	CN-H
ID-08	34	1b	1	0	17.3026	1	91.2171	0	Clear-EM	1	1	Lost	WT	Retained	Lost	60	40	1	10	MSI-H	Unme	655.17	1	MMRd	MSI-H	MMRd	MSI-H
ID-09	77	1a	0	0	73.0921	0	73.0921	0	Clear	1	1	Retained	D	Retained	Retained	0	0	5	10	MSS	Unme	22.96	1	MMRp	TP53	TP53	CN-H
ID-10	61	2	0	0	63.2566	0	63.2566	0	Clear-S	1	1	Retained	Diffuse	Retained	Retained	0	0	5	10	MSS	Unme	35.84	1	MMRp	TP53	TP53	CN-H
ID-11	75	1a	0	0	30.4276	0	30.4276	0	Clear	1	1	Lost	WT	Retained	Retained	40	0	1	30			182	1	MMRp	POLE	POLE	POLE
ID-12	73	3b	1	0					Clear-S	1	1	Retained	Diffuse	Retained	Retained	0	10	1	20			865.62	1	MMRp	TP53	TP53	CN-H
ID-13	75	1a	0	0	25.2961	0	25.2961	0	Clear	1	1	Lost	WT	Retained	Retained	0	0	20	30			65.29	1	MMRp	NSMP	NSMP	CN-L
ID-14	59	1a	0	0	31.4803	0	31.4803	0	Clear-EM	1	1	Lost	fD	Retained	Lost	30	10	30	50			874.18	2	MMRd	MSI-H	MMRd	MSI-H
ID-15	62	1b	1	0	64.9013	0	64.9013	0	Serous	1	1	Retained	Diffuse	Retained	Retained	40	20	1	5	MSS	Unme	41.56	2	MMRp	TP53	TP53	CN-H
ID-16	53	1a	0	0	17.2368	1	22.5658	1	Serous	1	1	Retained	Diffuse	Retained	Retained	5	0	5	5	MSS	Unme	114.88	1	MMRp	TP53	TP53	CN-L
ID-17	74	1a	0	0	47.3026	0	47.3026	0	Clear	1	1	fLost	WT	Retained	Retained	0	0	50	60	MSS	Unme	513.12	1	MMRp	NSMP	NSMP	CN-H
ID-18	51	3a	0	0	59.0461	0	59.0461	0	EMG3	1	1	Lost	WT	Lost	Retained	80	90	30	90	MSI-H	Me	2385.99	3	MMRd	MSI-H	MMRd	MSI-H
ID-19	55	3a	x	0	53.1579	0	53.1579	0	Carcinosarcoma	1	0	Retained	Diffuse	Retained	Retained	0	0	1	1	MSS	Unme	13.41	1	MMRp	NSMP	TP53	CN-H
ID-20	54	1a	0	0	49.8355	0	49.8355	0	Carcinosarcoma	1	0	Retained	Diffuse	Retained	Retained	10	10	5	10	MSS	Unme	57.43	1	MMRp	TP53	TP53	CN-L
ID-21	64	1b	0	0	50.625	0	50.625	0	Carcinosarcoma	1	1	Lost	Diffuse	Retained	Lost	10	40	1	20	MSI-H	Unme	421.76	1	MMRd	MSI-H	MMRd	MSI-H
ID-22	64	1a	0	0	52.0066	0	52.0066	0	Carcinosarcoma	1	1	fLost	fD	Retained	fLost	10	60	30	50	MSI-H	Unme	2140.02	1	MMRd	POLE	POLE	POLE
ID-23	55	3a	1	0	48.8487	0	48.8487	0	Carcinosarcoma	1	0	Retained	fD	Lost	Retained	30	10	10	30	MSS	Unme	616.79	1	MMRd	POLE	POLE	POLE
ID-24	83	1a	0	0	49.0132	0	49.0132	0	Other	1	1	Retained	WT	Retained	Retained	0	0	90	100	MSS	Unme	1002.68	1	MMRp	NSMP	NSMP	CN-L
ID-25	69	1b	0	0	49.1447	0	49.1447	0	EMG3	1	1	Lost	WT	Lost	Retained	70	10	30	50	MSI-H	Me	1708.79	1	MMRd	MSI-H	MMRd	MSI-H
ID-26	56	1b	0	0	45.4934	0	45.4934	0	EMG3	1	1	Lost	WT	Lost	fLost	5	0	70	100	MSI-H	Me	4962.7	1	MMRd	MSI-H	MMRd	MSI-H
ID-27	58	1a	0	0	48.0921	0	48.0921	0	Serous	1	1	Lost	Diffuse	Retained	Lost	0	5	30	100	MSI-H	Unme	4392.97	1	MMRd	MSI-H	MMRd	MSI-H
ID-28	66	1b	0	0	6.28289	0	6.28289	1	Clear	1	1	Retained	WT	Retained	Retained	0	0	1	5	MSS	Unme	628.39	1	MMRp	NSMP	NSMP	CN-H
ID-29	76	1a	0	0	42.2368	0	42.2368	0	Clear	1	1	fLost	Diffuse	Lost	Retained	0	0	5	20	MSI-H	Unme	1536.92	1	MMRd	POLE	POLE	POLE
ID-30	63	1b	1	1	11.6776	1	35.2632	0	Clear	1	1	Lost	WT	Retained	Retained	0	10	10	20	MSS	Unme	190.5	1	MMRp	NSMP	NSMP	CN-L
ID-31	56	1a	0	0	61.5789	0	61.5789	0	EMG3	1	1	Retained	WT	Retained	Retained	70	30	40	70	MSS	Unme	934.83	2	MMRp	POLE	POLE	POLE
ID-32	74	1a	0	0	69.7039	0	69.7039	0	EMG3	1	1	Retained	WT	fLost	Retained	70	10	1	5	MSI-H	Unme	173.1	1	MMRd	POLE	POLE	POLE
ID-33	50	1a	1	0	66.4474	0	66.4474	0	EMG3	1	1	Lost	WT	Retained	Lost	70	30	5	30	MSI-H	Unme	821.12	2	MMRd	MSI-H	MMRd	MSI-H
ID-34	57	3b	0	0	37.2039	1	46.7434	1	EMG3	1	1	Lost	WT	Retained	Retained	60	40	1	5	MSS	Unme	769.64	2	MMRp	NSMP	NSMP	CN-L
ID-35	41	2	0	0	82.2039	0	82.2039	0	EMG3	1	1	Retained	WT	Retained	Retained	70	70	1	1	MSS	Unme	255.35	2	MMRp	NSMP	NSMP	CN-L
ID-36	51	2a	0	0	80.7895	0	80.7895	0	EMG3	1	1	Lost	WT	Retained	Retained	20	30	1	5	MSS	Unme	202.95	2	MMRp	POLE	POLE	POLE
ID-37	54	1a	0	0	87.5329	0	87.5329	0	EMG3	1	1	fLost	fD	Retained	Retained	40	30	1	20	MSS	Unme	418.33	2	MMRp	POLE	POLE	POLE
ID-38	63	3a	2	1	8.61842	1	26.4145	1	EMG3	1	1	Lost	Diffuse	Retained	Retained	60	5	40	70	MSS	Unme	491.14	1	MMRp	TP53	TP53	CN-L
ID-39	62	1b	0	0	88.75	0	88.75	0	Clear-EM	1	1	Lost	WT	fLost	Retained	5	10	1	1	MSI-H	Me	43.03	2	MMRd	MSI-H	MMRd	MSI-H
ID-40	71	1a	0	0	81.4474	0	81.4474	0	Clear-EM	1	1	Lost	WT	Lost	Retained	10	5	30	100	MSI-H	Me	4785.15	1	MMRd	MSI-H	MMRd	MSI-H
ID-41	74	3b	1	0	31.5789	1	41.25	1	Carcinosarcoma	1	1	Retained	Diffuse	Retained	Retained	10	20	1	5	MSS	Unme	204.93	3	MMRp	TP53	TP53	CN-H
ID-42	72	2	0	0	42.6974	0	42.6974	0	Serous	1	1	Retained	Diffuse	Retained	Retained	80	60	1	5	MSS	Unme	322.53	1	MMRp	TP53	TP53	CN-H
ID-43	75	1b	x	1	6.18421	1	29.4737	1	Serous	1	1	Retained	Diffuse	Retained	Retained	0	0	40	80	MSS	Unme	1790.59	1	MMRp	TP53	TP53	CN-H
ID-44	67	1b	0	0	83.9474	0	83.9474	0	Serous	1	1	Retained	Diffuse	Retained	Retained	0	0	1	5	MSS	Unme	400.75	Normal	MMRp	NSMP	TP53	CN-L
ID-45	61	3b	1	0	20.7566	1	39.6382	0	Serous	1	1	Retained	Diffuse	Retained	Retained	5	5	1	5	MSS	Unme	317.92	3	MMRp	TP53	TP53	CN-H
ID-46	76	1a	x	0	29.0789	0	29.0789	0	Serous	1	1	Retained	Null	Retained	Retained	0	0	1	5	MSS	Unme	237.76	1	MMRp	TP53	TP53	CN-H
ID-47	68	1b	0	0	14.9342	1	17.2368	1	EMG3	1	1	Retained	WT	Retained	Retained	30	40	1	20	MSS	Unme	377.53	2	MMRp	TP53	NSMP	CN-H
ID-48	76	1a	0	0	18.1908	0	18.1908	0	Clear	1	1	Retained	Diffuse	Retained	Retained	20	0	5	10	MSS	Unme	55.75	1	MMRp	TP53	TP53	CN-H
ID-49	63	1a	0	0	20.6579	0	20.6579	0	Serous	1	1	Retained	fD	Retained	Retained	30	0	1	5	MSS	Unme	148.72	1	MMRp	TP53	TP53	CN-H
ID-50	71	1b	0	0	19.375	0	19.375	0	Clear-EM	1	1	Lost	fD	Retained	Retained	40	40	10	20	MSS	Unme	150.01	1	MMRp	TP53	TP53	CN-L
ID-51	57	2	2	0	19.9671	0	19.9671	0	Serous	1	1	Retained	Diffuse	Retained	Lost	60	5	10	40	MSI-H	Unme	103.16	1	MMRd	POLE	POLE	POLE
ID-52	65	2	1	0	24.5724	0	24.5724	0	Clear-EM	1	1	Retained	Null	Retained	Retained	0	0	1	10	MSS	Unme	569.91	1	MMRp	TP53	TP53	CN-H
ID-53	61	1a	0	0	15.5592	1	17.9605	0	Serous	1	1	Retained	Null	Retained	Retained	20	50	5	10	MSS	Unme	111.58	1	MMRp	NSMP	TP53	CN-H
ID-54	58	2	0	0	15.9868	0	15.9868	0	Clear-EM	1	1	Lost	WT	Lost	Retained	30	0	10	30	MSI-H	Unme	1151.56	2	MMRd	MSI-H	MMRd	MSI-H
ID-55	42	3b	x	0	13.7829	0	13.7829	0	Clear	1	1	Retained	Diffuse	Retained	Retained	0	0	1	10	MSS	Unme	4.31	1	MMRp	TP53	TP53	CN-H
ID-56	59	1b	0	1	14.1776	0	14.1776	0	Carcinosarcoma	1	1	fLost	WT	Retained	Retained	0	0	1	1	MSS	Unme	510.51	3	MMRp	NSMP	NSMP	CN-H
ID-57	57	1a	0	0	13.3224	0	13.3224	0	EMG3	1	1	Retained	WT	Retained	Retained	90	40	1	15	MSI-H	Unme	266.88	2	MMRp	POLE	POLE	POLE
ID-58	65	3b	2	0	11.6776	1	13.2895	1	Serous	1	1	Retained	Diffuse	Retained	Retained	0	0	1	20	MSS	Unme	103.53	3	MMRp	TP53	TP53	CN-L
ID-59	69	1b	0	0	24.4408	1	44.7368	1	EMG3	1	1	Retained	WT	Retained	Retained	5	5	1	1	MSS	Unme	9.69	2	MMRp	NSMP	NSMP	CN-L
ID-60	46	1b	2	1	5.49342	1	133.651	0	Carcinosarcoma	1	1	Retained	Null	Retained	Retained	0	0	70	100	MSS	Unme	804.38	3	MMRp	NSMP	TP53	CN-H
ID-61	74	3a	0	0	24.4737	0	24.4737	0	Serous	1	1	Retained	Diffuse	Retained	Retained	30	10	1	5	MSS	Unme	34.52	3	MMRp	TP53	TP53	CN-H
ID-62	64	2	0	0	42.1711	0	42.1711	0	Serous	1	1	Retained	Diffuse	Retained	Retained	50	10	1	1	MSS	Unme	21.84	3	MMRp	TP53	TP53	CN-L
ID-63	64	1b	0	0	6.94079	1	18.6842	1	Carcinosarcoma	1	1	Retained	Diffuse	Retained	Retained	10	5	1	5	MSS	Unme	21.84	3	MMRp	NSMP	TP53	CN-H
ID-64	58	1b	0	0	124.375	0	124.375	0	EMG3	1	1	Retained	Diffuse	Retained	Retained	0	30	1	10	MSS	Unme	167.4	2	MMRp	POLE	POLE	POLE
ID-65	37	2	1	0	22.1053	1	36.6118	1	Carcinosarcoma	1	1	Retained	WT	Retained	Retained	0	0	1	1	MSS	Unme	26.52	3	MMRp	NSMP	NSMP	CN-H
ID-66	79	3a	0	1	1.28289	1	3.22368	1	Carcinosarcoma	1	1	Retained	Diffuse	Retained	Retained	0	10	1	10	MSS	Unme	36.86	3	MMRp	TP53	TP53	CN-H
ID-67	63	1b	0	0	6.71053	1	9.34211	1	Carcinosarcoma	1	1	fLost	Diffuse	Retained	Retained	0	0	1	10	MSS	Unme	172.77	3	MMRp	TP53	TP53	CN-H
ID-68	35	3a	0	0	111.48	0	111.48	0	Serous	1	1	Retained	Diffuse	Retained	Retained	80	60	5	10	MSS	Unme	63.54	1	MMRp	TP53	TP53	CN-H
ID-69	82	3a	0	0	2.69737	1	5.06579	1	Carcinosarcoma	1	1	Retained	WT	Retained	Retained	0	10	1	1	MSS	Unme	1.76	2	MMRp	NSMP	NSMP	CN-L
ID-70	65	1a	0	0	104.868	0	104.868	0	Carcinosarcoma	1	1	fLost	fD	Lost	Retained	30	20	5	20	MSI-H	Me	165.59	2	MMRd	MSI-H	MMRd	MSI-H
ID-71	67	1a	0	0	66.0526	0	66.0526	0	EMG3	1	1	Retained	Diffuse	Retained	Retained	0	0	1	1	MSS	Unme	23.69	3	MMRp	TP53	TP53	CN-H
ID-72	54	1a	0	0	59.4408	0	59.4408	0	EMG3	1	1	Lost	WT	Retained	Retained	5	5	1	10	MSS	Unme	392.81	2	MMRp	POLE	POLE	POLE
ID-73	53	2	0	0	40.0329	0	40.0329	0	EMG3	1	1	Lost	WT	Lost	Retained	90	90	1	10	MSI-H	Me	583.02	2	MMRd	MSI-H	MMRd	MSI-H
ID-74	63	3a	0	0	3.68421	1	5.42763	0	Carcinosarcoma	1	1	Retained	Diffuse	Retained	Retained	10	10	1	1	MSS	Unme	2.1	3	MMRp	TP53	TP53	CN-L
ID-75	62	3b	2	0	8.45395	1	34.2105	1	Carcinosarcoma	1	1	Retained	fD	Retained	Retained	5	30	1	10	MSS	Unme	33.37	3	MMRp	TP53	TP53	CN-H
ID-76	56	1b	0	0	60.9868	0	60.9868	0	EMG3	1	1	Retained	WT	Retained	Retained	80	40	60	80	MSS	Unme	1574.41	3	MMRp	NSMP	NSMP	CN-L
ID-77	57	1a	0	0	9.21053	1	14.5066	1	Carcinosarcoma	1	1	Retained	Null	Retained	Retained	0	20	1	5	MSS	Unme	49.22	3	MMRp	NSMP	TP53	CN-H
ID-78	53	3a	2	1	6.25	1	7.17105	1	Carcinosarcoma	1	1	Retained	Diffuse	Retained	Retained	60	10	1	10	MSS	Unme	20.89	3	MMRp	TP53	TP53	CN-H
ID-79	71	3a	0	1	5.26316	1	8.25658	1	Carcinosarcoma	1	1	Retained	Null	Retained	Retained	0	0	1	1	MSS	Unme	80.12	3	MMRp	TP53	TP53	CN-H
ID-80	62	3a	0	1	18.75	1	30.1974	0	Carcinosarcoma	1	1	Retained	Diffuse	Retained	Retained	40	10	1	5	MSS	Unme	24.21	3	MMRp	TP53	TP53	CN-H
ID-81	80	1a	0	0	52.7961	0	52.7961	1	Clear	1	1	Retained	Diffuse	Retained	Retained	30	10	5	25	MSS	Unme	95.19	3	MMRp	NSMP	TP53	CN-L
ID-82									G1G2	1	1									MSI-H	Me		2		G1G2	G1G2	G1G2
ID-83									G1G2	1	1									MSI-H	Me		2		G1G2	G1G2	G1G2
ID-84									G1G2	1	1									MSI-H	Unme		1		G1G2	G1G2	G1G2
ID-85									G1G2	1	1									MSI-H	Me		2		G1G2	G1G2	G1G2
ID-86									G1G2	1	1									MSI-H	Unme		2		G1G2	G1G2	G1G2
ID-87									G1G2	1	1									MSI-H	Me		1		G1G2	G1G2	G1G2
ID-88									G1G2	1	1									MSI-H	Unme		1		G1G2	G1G2	G1G2
ID-89									G1G2	0	1									MSI-H	Me		2		G1G2	G1G2	G1G2
pT, pathological tumor category; pN, pathological nodal category; M, distant metastasis; PFS, progression-free survival; OS, overall survival; EMG3, grade 3 endometroid carcinoma; Clear-EM, clear cell carcinoma with endometrioid carcinoma component; Clear-S, clear cell carcinoma with serous carcinoma component; CN-H, copy-number high; CN-L, copy number low; CPS, combined positive score; fD, focal…
