# Supplementary material for: Genomic and Transcriptomic Analysis of High-Grade Endometrial Carcinoma Reveals Biological Heterogeneity and Molecular Classification Challenges
Source: Cancer Res Commun. 2026 Apr 28;6(4):961–75. doi: 10.1158/2767-9764.CRC-25-0589 (PMC13123251; doi:10.1158/2767-9764.CRC-25-0589)
Supplement: Supplementary Table S2 — Significance thresholds used for GSEA and ssGSEA analyses. [file crc-25-0589_supplementary_table_s2_suppst2.xlsx]

## Sheet: TableS2
Supplementary Table S2. Significance thresholds used for GSEA and ssGSEA analyses.
Analysis step	Tool / Method	Version	Key parameters / criteria
Read alignment	Burrows-Wheeler Aligner (BWA)	0.7.17	Reference genome: hg38
Read alignment	Bowtie 2	2.1.0	Default settings
Variant calling	GATK MuTect2	2.7-2	Tumor–normal mode; panel of normals used
Variant calling	VarScan 2	2.4.3	Somatic calling; default somatic parameters
Variant integration	Consensus-based filtering	In-house rule-based	Variant retained if supported by ≥2 callers
Coverage filter	–	–	Total read depth ≥20
VAF filter	–	–	Tumor VAF ≥0.05
Germline filter	–	–	Mutant reads in matched normal ≤2
Strand bias filter	–	–	Variants supported by both strands
Population filter	1000 Genomes Project	1000 Genomes Phase 3	Variants present in population database excluded
Annotation filter	SnpEff	4_1b	Non-coding variants (e.g., intergenic, 3′UTR) excluded
