# Supplementary material for: Genomic and Transcriptomic Analysis of High-Grade Endometrial Carcinoma Reveals Biological Heterogeneity and Molecular Classification Challenges
Source: Cancer Res Commun. 2026 Apr 28;6(4):961–75. doi: 10.1158/2767-9764.CRC-25-0589 (PMC13123251; doi:10.1158/2767-9764.CRC-25-0589)
Supplement: Supplementary Table S3 — Somatic nonsynonymous mutations in BRCA1 and BRCA2. [file crc-25-0589_supplementary_table_s3_suppst3.xlsx]

## Sheet: TableS3
Supplementary Table S3. Somatic nonsynonymous mutations in BRCA1 and BRCA2.
Sample	Subtype	Gene	HGVS.p	HGVS.c	Pos	Ref	Alt	Annotation	Variant allele frequency (%)
ID-10	TP53	BRCA1	p.Ile125Thr	c.374T>C	43104189	A	G	missense_variant	58.7
ID-11	POLE	BRCA1	p.Lys1601Thr	c.4802A>C	43071112	T	G	missense_variant	17.4
ID-21	MSI-H	BRCA1	p.Lys339Asn	c.1017G>T	43094514	C	A	missense_variant	34.4
ID-22	POLE	BRCA1	p.Thr790Asn	c.2369C>A	43093162	G	T	missense_variant	50
ID-26	MSI-H	BRCA1	p.Ser1486Gly	c.4456A>G	43076516	T	C	missense_variant	33.6
ID-31	POLE	BRCA1	p.Glu362Asp	c.1086G>T	43094445	C	A	missense_variant	46.1
ID-36	POLE	BRCA1	p.Leu416Ile	c.1246C>A	43094285	G	T	missense_variant	52.8
ID-51	POLE	BRCA1	p.Met1728Ile	c.5184G>A	43063342	C	T	missense_variant	20
ID-51	POLE	BRCA1	p.Thr582Met	c.1745C>T	43093786	G	A	missense_variant	23.3
ID-51	POLE	BRCA1	p.Thr176Met	c.527C>T	43099795	G	A	missense_variant	22.7
ID-57	POLE	BRCA1	p.Ser1484Tyr	c.4451C>A	43076521	G	T	missense_variant	59.3
ID-72	POLE	BRCA1	p.Glu337*	c.1009G>T	43094522	C	A	stop_gained	22.2
ID-12	TP53	BRCA2	_	c.8633-1G>C	32376669	G	C	splice_acceptor_variant&intron_variant	70.5
ID-22	POLE	BRCA2	p.Asp430Tyr	c.1288G>T	32332766	G	T	missense_variant	40
ID-22	POLE	BRCA2	p.Arg3276Ile	c.9827G>T	32398340	G	T	missense_variant	36.4
ID-29	POLE	BRCA2	p.Gly2578Glu	c.7733G>A	32357857	G	A	missense_variant	15.8
ID-29	POLE	BRCA2	p.Arg3128*	c.9382C>T	32394814	C	T	stop_gained	23.2
ID-29	POLE	BRCA2	p.Pro3229Leu	c.9686C>T	32398199	C	T	missense_variant	26
ID-31	POLE	BRCA2	p.Thr441Asn	c.1322C>A	32332800	C	A	missense_variant	34.1
ID-31	POLE	BRCA2	p.Glu731*	c.2191G>T	32336546	G	T	stop_gained	12.7
ID-31	POLE	BRCA2	p.Asn1297Thr	c.3890A>C	32338245	A	C	missense_variant	23.3
ID-31	POLE	BRCA2	p.Phe1449Leu	c.4347C>A	32338702	C	A	missense_variant	29.7
ID-31	POLE	BRCA2	p.Val2076Gly	c.6227T>G	32340582	T	G	missense_variant	41.5
ID-31	POLE	BRCA2	p.Asp2489Tyr	c.7465G>T	32356457	G	T	missense_variant	56.3
ID-33	MSI-H	BRCA2	p.Lys1691fs	c.5073delA	32339421	CA	C	frameshift_variant	25.7
ID-34	NSMP	BRCA2	p.Cys711Ser	c.2132G>C	32336487	G	C	missense_variant	27
ID-36	POLE	BRCA2	p.Ser942*	c.2825C>A	32337180	C	A	stop_gained	28.6
ID-36	POLE	BRCA2	p.Lys1649Ile	c.4946A>T	32339301	A	T	missense_variant	40
ID-36	POLE	BRCA2	p.Arg1704Lys	c.5111G>A	32339466	G	A	missense_variant	60
ID-36	POLE	BRCA2	p.Ser3319Tyr	c.9956C>A	32398469	C	A	missense_variant	25
ID-37	POLE	BRCA2	p.Leu951Ile	c.2851C>A	32337206	C	A	missense_variant	32.7
ID-37	POLE	BRCA2	p.Val1076Ala	c.3227T>C	32337582	T	C	missense_variant	28.9
ID-37	POLE	BRCA2	p.Arg2842Cys	c.8524C>T	32370992	C	T	missense_variant	40.7
ID-37	POLE	BRCA2	p.Ile3259Thr	c.9776T>C	32398289	T	C	missense_variant	41.6
ID-37	POLE	BRCA2	p.Glu3309Lys	c.9925G>A	32398438	G	A	missense_variant	27.8
ID-51	POLE	BRCA2	_	c.425+1G>A	32325185	G	A	splice_donor_variant&intron_variant	39.4
ID-51	POLE	BRCA2	p.His595Tyr	c.1783C>T	32333261	C	T	missense_variant	23.4
ID-51	POLE	BRCA2	p.Glu790*	c.2368G>T	32336723	G	T	stop_gained	32.5
ID-57	POLE	BRCA2	p.Pro606Leu	c.1817C>T	32333295	C	T	missense_variant	15.8
ID-57	POLE	BRCA2	p.Gln1181Pro	c.3542A>C	32337897	A	C	missense_variant	39.7
ID-57	POLE	BRCA2	p.Leu1604Arg	c.4811T>G	32339166	T	G	missense_variant	52.5
ID-72	POLE	BRCA2	p.Glu1493*	c.4477G>T	32338832	G	T	stop_gained	32
ID-72	POLE	BRCA2	_	c.7436-1G>T	32356427	G	T	splice_acceptor_variant&intron_variant	27.5
ID-73	MSI-H	BRCA2	p.Lys3416fs	c.10248delA	32398755	TA	T	frameshift_variant	34.6
ID-76	NSMP	BRCA2	p.Phe590Cys	c.1769T>G	32333247	T	G	missense_variant	12.5
