# Supplementary material for: Genomic and Transcriptomic Analysis of High-Grade Endometrial Carcinoma Reveals Biological Heterogeneity and Molecular Classification Challenges
Source: Cancer Res Commun. 2026 Apr 28;6(4):961–75. doi: 10.1158/2767-9764.CRC-25-0589 (PMC13123251; doi:10.1158/2767-9764.CRC-25-0589)
Supplement: Supplementary Table S4 — Patients’ clinicopathological characteristics. [file crc-25-0589_supplementary_table_s4_suppst4.xlsx]

## Sheet: TableS4
Supplementary Table S4. Patients’ clinicopathological characteristics.
Factors		Values
Age (years), median (IQR))		63 (57-71)
pT, n (%)	1	49 (60.5)
	2	10 (12.3)
	3	21 (25.9)
	4	1 (1.2)
pN, n (%)	0	60 (74.1)
	1	11 (13.6)
	2	6 (7.4)
	Not available	4 (4.9)
Distant metastasis, n (%)	Negative	72 (88.9)
	Positive	9 (11.1)
Histology, n (%)	EMG3	19 (23.5)
	Clear Cell	14 (17.3)
	Serous	16 (29.8)
	Mix	9 (11.1)
	Carcinosarcoma	21 (25.9)
	Other	2 (2.5)
Primary Treatment, n (%)	Surgery	79 (97.5)
	Chemotherapy	2 (2.5)
Neoadjuvant chemotherapy, n (%)		2 (2.5)
Adjuvant chemotherapy, n (%)		62 (86.5)
Period of treatment initiation, n (%)	2010–2014	20 (24.7)
	2015–2019	43 (53.1)
	2020 and later	18 (22.2)
IQR, interquartile range; pT, pathological tumor category; pN, pathological nodal category; EMG3, endometrioid carcinoma G3; Clear Cell, clear cell carcinoma; Serous, serous carcinoma; Mix, mixed histological type.
