# Supplementary material for: Genomic and Transcriptomic Analysis of High-Grade Endometrial Carcinoma Reveals Biological Heterogeneity and Molecular Classification Challenges
Source: Cancer Res Commun. 2026 Apr 28;6(4):961–75. doi: 10.1158/2767-9764.CRC-25-0589 (PMC13123251; doi:10.1158/2767-9764.CRC-25-0589)
Supplement: Supplementary Table S5 — Detailed evaluation of discordance among TP53 mutation status, p53 immunohistochemistry, and CN-based molecular classification in non-POLE/non-MSI cases. [file crc-25-0589_supplementary_table_s5_suppst5.xlsx]

## Sheet: TableS5
Supplementary Table S5. Detailed evaluation of discordance among TP53 mutation status, p53 immunohistochemistry, and CN-based molecular classification in non-POLE/non-MSI cases.
ID	Genomic subtype	Pathological subtype	TCGA subtype	p53 IHC	TP53 genotype	TP53 VAF	TP53 allelic status	TP53 mutation–p53 IHC discordance	CN-H/L vs p53 IHC discordance
ID-01	TP53	TP53	CN-H	Diffuse	p.Arg280Ile	48.1159	AA	Concordant	Concordant
ID-02	TP53	TP53	CN-L	fD	p.Ile195Thr	61.194	A	Concordant	Cutoff
ID-04	TP53	TP53	CN-L	Diffuse	p.Leu194His	34.0909	AA	Concordant	Cutoff
ID-05	TP53	TP53	CN-H	Diffuse	p.Arg273Cys	74.6377	AAA	Concordant	Concordant
ID-06	NSMP	NSMP	CN-H	WT			AA	Concordant	Unknown_etiology
ID-07	TP53	TP53	CN-H	Diffuse	p.Tyr234Cys	89.5105	A	Concordant	Concordant
ID-09	TP53	TP53	CN-H	Diffuse	p.Arg248Leu	75.9305	A	Concordant	Concordant
ID-10	TP53	TP53	CN-H	Diffuse	p.Gln331fs	79.809	AAAAA	Concordant	Concordant
ID-12	TP53	TP53	CN-H	Diffuse	p.Arg248Gln	86.4583	AA	Concordant	Concordant
ID-13	NSMP	NSMP	CN-L	WT			AB	Concordant	Concordant
ID-15	TP53	TP53	CN-H	Diffuse	p.Arg248Gln/p.Gly245Ser/p.Arg158His	40.1042/50.5051/45.2229	AAABB	Concordant	Concordant
ID-16	TP53	TP53	CN-L	Diffuse	p.Gln317fs/p.Val173Met	33.6562/41.7284	AB	Concordant	Cutoff
ID-17	NSMP	NSMP	CN-H	WT			AA	Concordant	Unknown_etiology
ID-19	NSMP	TP53	CN-H	Diffuse	p.Leu265del†	79.2531	AA	FN-WES	Concordant
ID-20	TP53	TP53	CN-L	Diffuse	p.Arg175His	95.0413	AA	Concordant	Cutoff
ID-24	NSMP	NSMP	CN-L	WT			A	Concordant	Concordant
ID-28	NSMP	NSMP	CN-H	WT			AAABB	Concordant	Unknown_etiology
ID-30	NSMP	NSMP	CN-L	WT			AA	Concordant	Concordant
ID-34	NSMP	NSMP	CN-L	WT			AB	Concordant	Concordant
ID-35	NSMP	NSMP	CN-L	WT			AB	Concordant	Concordant
ID-38	TP53	TP53	CN-L	Diffuse	p.Arg273Cys	57.8947	AA	Concordant	Cutoff
ID-41	TP53	TP53	CN-H	Diffuse	p.Arg248Gln	48.6486	A	Concordant	Concordant
ID-42	TP53	TP53	CN-H	Diffuse	p.Arg175His	88.3721	AA	Concordant	Concordant
ID-43	TP53	TP53	CN-H	Diffuse	p.Cys135Tyr	26.1905	A	Concordant	Concordant
ID-44	NSMP	TP53	CN-L	Diffuse			AB	FN-WES	Uncertain_CN-status
ID-45	TP53	TP53	CN-H	Diffuse	p.Val173Met	70.5882	AA	Concordant	Concordant
ID-46	TP53	TP53	CN-H	Null	p.Gln144*	73.7705	AA	Concordant	Concordant
ID-47	TP53	NSMP	CN-H	WT	p.Arg196Gln	57.8947	AAABB	FN-IHC	Concordant
ID-48	TP53	TP53	CN-H	Diffuse	p.Arg248Trp/p.Pro152Ser	25/25.4902	AAABB	Concordant	Concordant
ID-49	TP53	TP53	CN-H	fD	p.Arg248Gln	27.2727	A	Concordant	Concordant
ID-50	TP53	TP53	CN-L	fD	p.Arg248Trp	77.7778	AA	Concordant	Cutoff
ID-52	TP53	TP53	CN-H	Null	p.Ile162Met/p.Ser20*	51.1628/51.7241	AB	Concordant	Concordant
ID-53	NSMP	TP53	CN-H	Null			A	FN-WES	Concordant
ID-55	TP53	TP53	CN-H	Diffuse	p.Arg282Trp	80	AA	Concordant	Concordant
ID-56	NSMP	NSMP	CN-H	WT			AB	Concordant	Unknown_etiology
ID-58	TP53	TP53	CN-L	Diffuse	p.Pro152Leu	30.8411	AB	Concordant	Cutoff
ID-59	NSMP	NSMP	CN-L	WT			AB	Concordant	Concordant
ID-60	NSMP	TP53	CN-H	Null			AA	FN-WES	Concordant
ID-61	TP53	TP53	CN-H	Diffuse	p.Gly266Arg	41.3793	AA	Concordant	Concordant
ID-62	TP53	TP53	CN-L	Diffuse	p.Arg282Trp	14.7059	A	Concordant	Uncertain_CN-status
ID-63	NSMP	TP53	CN-H	Diffuse			AA	FN-WES	Concordant
ID-65	NSMP	NSMP	CN-H	WT			AAB	Concordant	Unknown_etiology
ID-66	TP53	TP53	CN-H	Diffuse	p.Tyr220Cys	98.1132	AA	Concordant	Concordant
ID-67	TP53	TP53	CN-H	Diffuse	p.Pro152Leu	64.2857	AAA	Concordant	Concordant
ID-68	TP53	TP53	CN-H	Diffuse	p.Arg273His	76.1905	A	Concordant	Concordant
ID-69	NSMP	NSMP	CN-L	WT			AB	Concordant	Concordant
ID-71	TP53	TP53	CN-H	Diffuse	p.Tyr220Cys	80	AA	Concordant	Concordant
ID-74	TP53	TP53	CN-L	Diffuse	p.Tyr205Cys	80	A	Concordant	Cutoff
ID-75	TP53	TP53	CN-H	fD	p.Leu201fs	46.7532	AAABB	Concordant	Concordant
ID-76	NSMP	NSMP	CN-L	WT	p.Asn200Lys	9.41176	AB	Concordant	Concordant
ID-77	NSMP	TP53	CN-H	Null	Splice†	77.9221	AA	FN-WES	Concordant
ID-78	TP53	TP53	CN-H	Diffuse	p.Arg282Trp	81.0811	AA	Concordant	Concordant
ID-79	TP53	TP53	CN-H	Null	Splice	87.7193	AA	Concordant	Concordant
ID-80	TP53	TP53	CN-H	Diffuse	p.Cys277Phe	76.9231	AA	Concordant	Concordant
ID-81	NSMP	TP53	CN-L	Diffuse			AB	FN-WES	Uncertain_CN-status
“p53 IHC” indicates the p53 staining pattern:
WT, wild-type pattern; Diffuse, diffuse nuclear overexpression; Null, complete loss of staining; fD, focal diffuse staining not meeting the predefined cutoff for diffuse positivity.
“TP53_genotype” lists pathogenic or likely pathogenic TP53 variants identified by whole-exome sequencing (WES). Multiple variants are shown when present in the same tumor.
“TP53_VAF” indicates the variant allele frequency (%) of TP53 mutations detected by WES.
“TP53_allelic_status” reflects inferred allelic status based on allele-specific copy-number analysis.
Allelic configurations are denoted using the number of copies of each allele (A and B):
A, monoallelic alteration (single-copy allele);
AA, homozygous alteration with loss of the alternate allele (uniparental disomy);
AB, heterozygous allelic configuration;
“WES–IHC_discordance” denotes concordance or discordance between WES-based TP53 mutation status and p53 IHC results.
FN-WES indicates TP53 mutations missed by WES despite aberrant p53 IHC; † indicates mutations filtered out due to detection by a single caller.
FN-IHC indicates false-negative p53 IHC despite pathogenic TP53 mutation detected by WES.
“TP53–IHC_discordance” summarizes the presumed cause of discordance between TP53 status, p53 IHC, and copy-number classification:
Cutoff, discordance attributable to threshold-based interpretation of chromosomal instability (CN-L vs CN-H);
Unknown_etiology, CN-H status not explained by detectable TP53 abnormalities;
Uncertain_CN-status, ambiguity in copy-number classification due to borderline or heterogeneous chromosomal instability.
