# Supplementary material for: Genomic and Transcriptomic Analysis of High-Grade Endometrial Carcinoma Reveals Biological Heterogeneity and Molecular Classification Challenges
Source: Cancer Res Commun. 2026 Apr 28;6(4):961–75. doi: 10.1158/2767-9764.CRC-25-0589 (PMC13123251; doi:10.1158/2767-9764.CRC-25-0589)
Supplement: Supplementary Table S6 — The association between TP53 mutation status and concordance. [file crc-25-0589_supplementary_table_s6_suppst6.xlsx]

## Sheet: TableS6
Supplementary Table S6. The association between TP53 mutation status and concordance.
	Concordant	Discordant
Missense	29	2**
Truncating	6*	1†
Wild type	12	5
*Including two cases with concurrent missense mutations.
**Including one case with in-frame deletion, which was filtered out due to detection by a single caller.
† Mutation filtered out due to detection by a single caller.
χ²(2) = 4.66, p = 0.097; Cramer's V = 0.29
Wild type call exhibited fewer concordant and more discordant cases than expected (|z| = 2.09, p = 0.037, unadjusted)
