# Supplementary material for: Genomic and Transcriptomic Analysis of High-Grade Endometrial Carcinoma Reveals Biological Heterogeneity and Molecular Classification Challenges
Source: Cancer Res Commun. 2026 Apr 28;6(4):961–75. doi: 10.1158/2767-9764.CRC-25-0589 (PMC13123251; doi:10.1158/2767-9764.CRC-25-0589)
Supplement: Supplementary Table S7 — The association between TP53 allelic status and concordance. [file crc-25-0589_supplementary_table_s7_suppst7.xlsx]

## Sheet: TableS7
Supplementary Table S7. The association between TP53 allelic status and concordance.
	Concordant	Discordant
A	10	1
AA	19	4
AAA	3*	0
Heterozygous	15	3
*Including one case with "AAAAA".
χ²(3) = 0.99, p = 0.80.; Cramer's V = 0.13
