# Supplementary material for: Genomic and Transcriptomic Analysis of High-Grade Endometrial Carcinoma Reveals Biological Heterogeneity and Molecular Classification Challenges
Source: Cancer Res Commun. 2026 Apr 28;6(4):961–75. doi: 10.1158/2767-9764.CRC-25-0589 (PMC13123251; doi:10.1158/2767-9764.CRC-25-0589)
Supplement: Supplementary Table S8 — The association between p53 staining pattens and concordance. [file crc-25-0589_supplementary_table_s8_suppst8.xlsx]

## Sheet: TableS8
Supplementary Table S8. The association between p53 staining pattens and concordance.
	Concordant	Discordant
Diffuse	27	4
Focal Diffuse	4	0
Null	3	3
WT	13	1
χ²(3) = 7.43, p = 0.059; Cramer's V = 0.37
The Null pattern exhibited fewer concordant and more discordant cases than expected (|z| = 2.61, p = 0.009, unadjusted)
