# Supplementary material for: Genomic and Transcriptomic Analysis of High-Grade Endometrial Carcinoma Reveals Biological Heterogeneity and Molecular Classification Challenges
Source: Cancer Res Commun. 2026 Apr 28;6(4):961–75. doi: 10.1158/2767-9764.CRC-25-0589 (PMC13123251; doi:10.1158/2767-9764.CRC-25-0589)
Supplement: Supplementary Table S9 — Gene set enrichment analysis statistics for representative pathways. [file crc-25-0589_supplementary_table_s9_suppst9.xlsx]

## Sheet: TableS9
Supplementary Table S9. Gene set enrichment analysis statistics for representative pathways.
Analysis	Term	Enrichment score	Normalized enrichment score	Nominal p-val	FDR q-val
Cluster 3 vs Other	BOQUEST_STEM_CELL_UP	0.540814	1.99044	0.00719424	0.569881
Cluster 3 vs Other	RICKMAN_METASTASIS_UP	0.470338	1.89865	0	0.568408
Cluster 3 vs Other	CROMER_METASTASIS_DN	-0.514517	-1.80933	0.00917431	0.635419
Cluster 3 vs Other	BIOCARTA_SHH_PATHWAY	0.647939	1.78867	0.00420168	0.499123
Cluster 3 vs Other	WP_CANONICAL_AND_NONCANONICAL_TGFB_SIGNALING	0.612124	1.765	0.0206612	0.495711
Cluster 3 vs Other	LIM_MAMMARY_STEM_CELL_UP	0.42573	1.72055	0.0344037	0.50166
Cluster 1 vs Other	REACTOME_REGULATION_OF_TNFR1_SIGNALING	-0.598879	-2.04708	0	0.63789
Cluster 1 vs Other	RAMALHO_STEMNESS_UP	0.543757	2.03571	0	0.582256
Cluster 1 vs Other	RICKMAN_METASTASIS_DN	-0.587835	-2.00354	0.0019802	0.445549
Cluster 1 vs Other	BIDUS_METASTASIS_UP	0.54182	1.85093	0.0158103	0.268343
Cluster 1 vs Other	RICKMAN_METASTASIS_UP	0.453873	1.83673	0.00406504	0.262637
Cluster 1 vs Other	HINATA_NFKB_TARGETS_KERATINOCYTE_UP	-0.547993	-1.77442	0.0239044	0.578142
FDR, false discovery rate
