# Supplementary material for: Genomic and Transcriptomic Analysis of High-Grade Endometrial Carcinoma Reveals Biological Heterogeneity and Molecular Classification Challenges
Source: Cancer Res Commun. 2026 Apr 28;6(4):961–75. doi: 10.1158/2767-9764.CRC-25-0589 (PMC13123251; doi:10.1158/2767-9764.CRC-25-0589)
Supplement: Supplementary Table S10 — Selected genes to calculate phenotypic scores. [file crc-25-0589_supplementary_table_s10_suppst10.xlsx]

## Sheet: TableS10
Supplementary Table S10. Selected genes to calculate phenotypic scores.
Phenotype	Genes
Ciliated	FOXJ1,TP73,RFX3,CAPS,TPPP3,SPATA18,MYB,TMEM231,DNAH11,DNAH12,KIF24
Glandular/lumenal	WNT7A,KRT7,FOSL2,DEFB1,MUC1,MUC5B,GPX3,ELF4
Carcinosarcoma	GLI2,GLI3,BBS9,NOTCH2,TWIST1,ZEB1,CDH2
