# Supplementary material for: Genomic and Transcriptomic Analysis of High-Grade Endometrial Carcinoma Reveals Biological Heterogeneity and Molecular Classification Challenges
Source: Cancer Res Commun. 2026 Apr 28;6(4):961–75. doi: 10.1158/2767-9764.CRC-25-0589 (PMC13123251; doi:10.1158/2767-9764.CRC-25-0589)
Supplement: Supplementary Table S11 — List of selected genes used for clustering. [file crc-25-0589_supplementary_table_s11_suppst11.xlsx]

## Sheet: TableS11
Supplementary Table S11. List of selected genes used for clustering.
Gene
ACTA2
ADIRF
AREG
BBS9
BBS10
BST2
C1orf194
C20orf85
CAPS
CDH2
CLDN10
CLDN4
CLIC3
COL1A2
COL6A1
CRIP1
CRYAB
CST1
CX3CL1
CXCL10
CXCL14
CXCL2
DEFB1
DEFB4A
DNALI1
ELF4
ESR1
FOSL2
FOXJ1
FOXO1
FZD3
GDPD3
GLI2
GLI3
GPX3
HES4
HES6
HNF1B
ICAM1
IDH1
IFI6
IGFBP7
INSR
KLF5
KRT7
KRT17
KRT18
KRT23
LEFTY1
LGALS1
LGR5
LINC01133
MAP2K6
MMP2
MMP7
MSLN
MT1F
MT1G
MUC1
MUC16
MYB
MYL9
NOTCH2
PAEP
PCDH17
PECAM1
PGR
PIFO
PIGR
PPARG
PRL
RFX3
RNASE1
S100A9
S100P
SCGB1D2
SCGB1D4
SCGB2A1
SERPINA5
SLC15A1
SLC26A2
SLC3A1
SLPI
SMAD3
SMS
SOX17
SOX9
SPATA18
SPP1
TMEM231
TNNC1
TP73
TPPP3
VIM
WFDC2
WNT7A
ZEB1
